# Supplementary material for: Exploring the evolutionary origin of floral organs of Erycina pusilla, an emerging orchid model system
Source: BMC Evol Biol. 2017 Mar 23;17:89. doi: 10.1186/s12862-017-0938-7 (PMC5364718; doi:10.1186/s12862-017-0938-7)
Supplement: Supplementary file 4 — Species phylogeny compiled based on Topik et al. [66], Biswal et al. [67], Takamiya et al. [68] and Chase et al. [69] for (a) FUL-, (b) AP3-, (c) PI- (d) AG- and STK-, (e) SEP- and (f) AGL6-like MADS-box gene lineage trees. (ZIP 584 kb) [file 12862_2017_938_MOESM3_ESM.zip]

Archive with 6 entries (6 files):
- Dirks-Mulder Fig S4a.pdf
- Dirks-Mulder Fig S4b.pdf
- Dirks-Mulder Fig S4c.pdf
- Dirks-Mulder Fig S4d.pdf
- Dirks-Mulder Fig S4e.pdf
- Dirks-Mulder Fig S4f.pdf
