# Supplementary material for: Exploring the evolutionary origin of floral organs of Erycina pusilla, an emerging orchid model system
Source: BMC Evol Biol. 2017 Mar 23;17:89. doi: 10.1186/s12862-017-0938-7 (PMC5364718; doi:10.1186/s12862-017-0938-7)
Supplement: Supplementary file 6 — MADS-box gene lineage trees. (a) FUL-, (b) AP3-, (c) PI-, (d) AG-, (e) STK-, (f) SEP- and (g) AGL6-like trees. Color codes: green node = speciation event; red node = duplication event. Branches are colored along a gradient between blue and red, in proportion to the value of omega (dN/dS) for the third (i.e. the highest) rate class in the BranchSiteREL analysis. Hence, blue and red branches may be interpreted as suggesting, respectively, stabilizing and diversifying selection. Purple branches implicate a moderate level of diversifying selection. (ZIP 1121 kb) [file 12862_2017_938_MOESM6_ESM.zip]

Archive with 7 entries (7 files):
- Dirks-Mulder Fig S5a.pdf
- Dirks-Mulder Fig S5b.pdf
- Dirks-Mulder Fig S5c.pdf
- Dirks-Mulder Fig S5d.pdf
- Dirks-Mulder Fig S5e.pdf
- Dirks-Mulder Fig S5f.pdf
- Dirks-Mulder Fig S5g.pdf
